# Supplementary material for: Robust and Multi-Functional Electrically Responsive Gold/Polydopamine-Coated Liquid Crystalline Elastomer Artificial Muscles
Source: Nanomaterials (Basel). 2025 Oct 31;15(21):1658. doi: 10.3390/nano15211658 (PMC12608711; doi:10.3390/nano15211658)
Supplement: Supplementary file 1 [file nanomaterials-15-01658-s001.zip]

Archive with 4 entries (4 files):
- nanomaterials-3938021-supplementary.pdf
- Video S1_No weight Au-LCE act video.mp4
- Video S2_Au-LCE with weight video.mp4
- Video S3_Au-PDA-LCE arm actuation video.mp4
